# Supplementary material for: Exploring the Goat Rumen Microbiome from Seven Days to Two Years
Source: PLoS One. 2016 May 2;11(5):e0154354. doi: 10.1371/journal.pone.0154354 (PMC4852915; doi:10.1371/journal.pone.0154354)
Supplement: S5 Table — (XLSX) [file pone.0154354.s006.xlsx]

## Sheet: Sheet1
Table S5 Numbers of sequences and Good’s coverage for archaea and bacteria
		Archaea			Bacteria
SampleID	Age	No. of Sequences	Good's Coverages Before Subsampling	Good's Coverages After Subsampling	No. of Sequences	Good's Coverages Before Subsampling	Good's Coverages After Subsampling
7.1	7d	126	0.865079	-	14170	0.976853	0.968734
7.2	7d	1230	0.923577	0.915387	25979	0.981793	0.967435
7.3	7d	331	0.882175	-	28228	0.98087	0.962634
7.4	7d	17	0.764706	-	708	0.911017	-
7.5	7d	180	0.844444	-	12821	0.968801	0.962709
15.1	15d	5476	0.906866	0.887499	28192	0.977724	0.957328
15.2	15d	2273	0.91289	0.902771	28425	0.979384	0.957609
15.3	15d	12212	0.930396	0.908552	14910	0.970221	0.960463
15.4	15d	6555	0.928909	0.908503	29947	0.979764	0.955822
15.5	15d	1768	0.925339	0.916683	35433	0.983913	0.965357
30.1	30d	6019	0.913108	0.895804	15099	0.96417	0.950566
30.2	30d	1545	0.906796	0.8962	33986	0.981875	0.959012
30.3	30d	731	0.909713	0.90734	22944	0.97446	0.958727
30.4	30d	823	0.952612	0.948942	19528	0.974549	0.957133
30.5	30d	351	0.888889	-	59614	0.985859	0.947508
60.1	60d	828	0.886473	0.884513	45000	0.9856	0.952157
60.2	60d	631	0.895404	0.8941	50639	0.98282	0.948213
60.3	60d	1603	0.89582	0.888527	22228	0.977281	0.95912
60.4	60d	1276	0.892633	0.885604	24156	0.979839	0.961712
60.5	60d	1010	0.869307	0.863874	14154	0.968843	0.958518
90.1	90d	855	0.893567	0.890228	43919	0.982923	0.945532
90.2	90d	6837	0.903466	0.873254	21737	0.980494	0.964208
90.3	90d	1099	0.909918	0.903793	51874	0.985311	0.950076
90.4	90d	1017	0.929204	0.917569	44048	0.98202	0.90633
90.5	90d	5944	0.893506	0.873121	24562	0.976508	0.954315
120.1	120d	3817	0.902017	0.880025	47775	0.983422	0.939617
120.2	120d	4765	0.899895	0.883109	39399	0.982868	0.943433
120.3	120d	2210	0.884615	0.868729	44210	0.983375	0.94336
120.4	120d	3571	0.911509	0.895504	33303	0.981533	0.950089
120.5	120d	1615	0.923839	0.915996	30153	0.980632	0.954453
150.1	150d	571	0.905429	0.905429	781	0.819462	-
150.2	150d	5756	0.920083	0.899704	28426	0.978611	0.947436
150.3	150d	5139	0.941623	0.928072	38470	0.979594	0.942213
150.4	150d	1068	0.925094	0.917056	28890	0.97667	0.939388
150.5	150d	3074	0.898504	0.88179	44285	0.984126	0.946719
180.1	180d	2238	0.912869	0.905342	35434	0.977564	0.93885
180.2	180d	8284	0.931676	0.91527	9272	0.954702	0.954702
180.3	180d	4762	0.916842	0.902217	25726	0.974112	0.941444
180.4	180d	4841	0.910349	0.891949	36615	0.979926	0.943409
180.5	180d	9886	0.915537	0.895744	29018	0.978427	0.953719
360.1	360d	2128	0.919643	0.910354	25917	0.976309	0.948826
360.2	360d	306	0.885621	-	60103	0.98471	0.937086
360.3	360d	2329	0.904251	0.896144	39202	0.97717	0.9325
360.4	360d	901	0.902331	0.898532	40182	0.979692	0.939815
360.5	360d	1622	0.892109	0.882982	22669	0.975826	0.948994
540.1	540d	2274	0.914248	0.906243	31189	0.973132	0.928833
540.2	540d	2120	0.911792	0.901879	34932	0.976583	0.933733
540.3	540d	1925	0.886234	0.866485	29015	0.974461	0.935087
540.4	540d	3753	0.911804	0.88758	42600	0.981103	0.933151
540.5	540d	924	0.892857	0.882694	30146	0.972865	0.930049
720.1	720d	3133	0.898181	0.880112	34484	0.981006	0.95002
720.2	720d	1464	0.894126	0.881926	34631	0.973492	0.929863
720.3	720d	4873	0.903755	0.886257	28315	0.977397	0.944193
720.4	720d	3033	0.923508	0.906093	28135	0.976009	0.946825
720.5	720d	3021	0.904336	0.892296	31391	0.977382	0.937566
Note:
Archaea: subsample size 571.
Bacteria: subsample size 9272.
