# Supplementary material for: Exploring the Goat Rumen Microbiome from Seven Days to Two Years
Source: PLoS One. 2016 May 2;11(5):e0154354. doi: 10.1371/journal.pone.0154354 (PMC4852915; doi:10.1371/journal.pone.0154354)
Supplement: S6 Table — No association between age and microbial community abundance were detected at genus level for archaea. (XLSX) [file pone.0154354.s007.xlsx]

## Sheet: Sheet1
Table S6 Multivariate Analysis to find associations between age and microbial community abundance at genus level for bacteria
Bacterial Genus	Coefficient	N	N.not.0	P.value	Q.value
Bacteria|Synergistetes|Synergistia|Synergistales|Synergistaceae|Cloacibacillus	-8.59866e-06	55	37	0.00104624	0.0141667
Bacteria|Proteobacteria|Gammaproteobacteria|Pseudomonadales|Moraxellaceae|Moraxella	-6.93693e-06	55	40	0.00220974	0.0240327
Bacteria|Firmicutes|Bacilli|Lactobacillales|Leuconostocaceae|Weissella	5.62134e-06	55	18	0.0031496	0.0292213
Bacteria|Actinobacteria|Actinobacteria|Actinomycetales|Corynebacteriaceae|Corynebacterium	5.71949e-06	55	7	0.00103737	0.0141667
Bacteria|Proteobacteria|Gammaproteobacteria|Enterobacteriales|Enterobacteriaceae|Morganella	5.77903e-06	55	8	0.000155352	0.00648593
Bacteria|Proteobacteria|Alphaproteobacteria|Rhodospirillales|Rhodospirillaceae	6.48885e-06	55	15	0.00227047	0.0240327
Bacteria|Firmicutes|Clostridia|Clostridiales|Peptostreptococcaceae	6.6903e-06	55	4	0.00135752	0.0170029
Bacteria|Chloroflexi|Ktedonobacteria|Ktedonobacterales	6.69252e-06	55	2	0.00090596	0.0133496
Bacteria|Proteobacteria|Betaproteobacteria|Nitrosomonadales|Nitrosomonadaceae|Nitrosospira	7.07648e-06	55	19	0.000176732	0.00681099
Bacteria|Firmicutes|Clostridia|Clostridiales|Ruminococcaceae|Faecalibacterium	7.131e-06	55	19	0.00145692	0.0170619
Bacteria|Bacteroidetes|Sphingobacteriia|Sphingobacteriales|Sphingobacteriaceae|Mucilaginibacter	7.62037e-06	55	2	0.00208159	0.0231751
Bacteria|Firmicutes|Clostridia|Clostridiales|Lachnospiraceae|Cellulosilyticum	7.87776e-06	55	6	1.73091e-08	8.67185e-06
Bacteria|Armatimonadetes|Armatimonadetes_gp4	7.95072e-06	55	7	0.000287271	0.0079957
Bacteria|Proteobacteria|Gammaproteobacteria|Alteromonadales|Alteromonadaceae|Marinobacterium	8.08435e-06	55	20	0.0027862	0.0273704
Bacteria|Proteobacteria|Gammaproteobacteria|Enterobacteriales|Enterobacteriaceae|Providencia	8.26807e-06	55	10	0.00141721	0.0170619
Bacteria|Proteobacteria|Deltaproteobacteria|Syntrophobacterales|Syntrophobacteraceae|Syntrophobacter	8.3821e-06	55	5	0.000469639	0.00830384
Bacteria|Proteobacteria|Gammaproteobacteria|Alteromonadales	8.43888e-06	55	18	0.00230253	0.0240327
Bacteria|Proteobacteria|Alphaproteobacteria|Rhodospirillales|Acetobacteraceae|Gluconobacter	8.55932e-06	55	4	0.000439726	0.00830384
Bacteria|Firmicutes|Clostridia|Clostridiales|Lachnospiraceae|Clostridium_XlVb	8.564e-06	55	5	0.00497064	0.0422083
Bacteria|Bacteroidetes|Flavobacteriia|Flavobacteriales|Flavobacteriaceae|Wautersiella	8.96291e-06	55	4	2.95421e-06	0.000320431
Bacteria|Proteobacteria|Betaproteobacteria|Neisseriales|Neisseriaceae|Neisseria	9.59038e-06	55	31	0.000274502	0.0079957
Bacteria|Bacteroidetes|Sphingobacteriia|Sphingobacteriales|Saprospiraceae|Lewinella	9.80963e-06	55	21	0.00326702	0.0297596
Bacteria|Bacteroidetes|Flavobacteriia|Flavobacteriales|Flavobacteriaceae|Flavobacterium	1.07327e-05	55	29	0.000334461	0.00830384
Bacteria|Proteobacteria|Betaproteobacteria|Burkholderiales|Alcaligenaceae	1.0846e-05	55	24	0.000310891	0.00819771
Bacteria|Proteobacteria|Gammaproteobacteria|Alteromonadales|Alteromonadaceae|Microbulbifer	1.21337e-05	55	17	0.000372732	0.00830384
Bacteria|Proteobacteria|Epsilonproteobacteria|Campylobacterales|Helicobacteraceae|Sulfurovum	1.21744e-05	55	8	0.00306806	0.0292213
Bacteria|Bacteroidetes|Cytophagia|Cytophagales|Flammeovirgaceae	1.33541e-05	55	20	0.00246896	0.0252439
Bacteria|Acidobacteria|Acidobacteria_Gp3|Gp3	1.42402e-05	55	26	0.00314256	0.0292213
Bacteria|Bacteroidetes|Sphingobacteriia|Sphingobacteriales|Sphingobacteriaceae	1.42484e-05	55	43	0.00477167	0.0412174
Bacteria|Proteobacteria|Alphaproteobacteria|Rhizobiales|Bradyrhizobiaceae	1.44446e-05	55	23	0.000363403	0.00830384
Bacteria|Bacteroidetes|Flavobacteriia|Flavobacteriales|Flavobacteriaceae|Gillisia	1.49686e-05	55	8	0.000473704	0.00830384
Bacteria|Actinobacteria|Actinobacteria|Actinomycetales|Glycomycetaceae|Glycomyces	1.55585e-05	55	8	0.00146439	0.0170619
Bacteria|Planctomycetes|Planctomycetia|Planctomycetales|Planctomycetaceae|Zavarzinella	1.57725e-05	55	12	0.000632024	0.00959528
Bacteria|Lentisphaerae|Lentisphaeria|Victivallales|Victivallaceae|Victivallis	1.58532e-05	55	30	1.63847e-05	0.00102609
Bacteria|Proteobacteria|Alphaproteobacteria|Rhodospirillales|Acetobacteraceae|Acetobacter	1.65403e-05	55	17	0.000269229	0.0079957
Bacteria|Proteobacteria|Gammaproteobacteria|Gammaproteobacteria_incertae_sedis|Thioprofundum	1.69336e-05	55	35	0.000388331	0.00830384
Bacteria|Nitrospirae|Nitrospira|Nitrospirales|Nitrospiraceae|Nitrospira	1.76822e-05	55	30	0.000480661	0.00830384
Bacteria|Acidobacteria|Acidobacteria_Gp10|Gp10	1.84021e-05	55	39	0.000551539	0.0092107
Bacteria|Bacteroidetes|Sphingobacteriia|Sphingobacteriales|Chitinophagaceae|Flavisolibacter	1.86429e-05	55	41	0.00439724	0.0386495
Bacteria|Bacteroidetes|Cytophagia|Cytophagales|Cytophagaceae|Adhaeribacter	1.90585e-05	55	34	0.000468744	0.00830384
Bacteria|Tenericutes|Mollicutes|Anaeroplasmatales|Anaeroplasmataceae|Anaeroplasma	2.23043e-05	55	33	8.27739e-06	0.000592425
Bacteria|Verrucomicrobia	2.73378e-05	55	50	0.00122029	0.0159313
Bacteria|Bacteroidetes|Bacteroidia|Bacteroidales|Rikenellaceae|Alistipes	2.79257e-05	55	43	0.000247565	0.0079957
Bacteria|Proteobacteria|Alphaproteobacteria|Rhodobacterales|Rhodobacteraceae	2.82051e-05	55	48	0.000458458	0.00830384
Bacteria|Firmicutes|Bacilli|Bacillales|Planococcaceae	2.87299e-05	55	51	0.00124016	0.0159313
Bacteria|Proteobacteria|Gammaproteobacteria|Alteromonadales|Shewanellaceae|Shewanella	2.96053e-05	55	25	2.93519e-06	0.000320431
Bacteria|Proteobacteria|Betaproteobacteria|Burkholderiales|Burkholderiaceae|Cupriavidus	3.31504e-05	55	41	7.42909e-05	0.00338361
Bacteria|Actinobacteria|Actinobacteria|Actinomycetales|Micrococcaceae	3.3574e-05	55	49	0.00102813	0.0141667
Bacteria|Verrucomicrobia|Spartobacteria	3.40488e-05	55	40	2.14472e-05	0.00119389
Bacteria|Firmicutes|Bacilli|Lactobacillales|Lactobacillaceae	3.53533e-05	55	51	5.91577e-05	0.0029638
Bacteria|Bacteroidetes|Sphingobacteriia|Sphingobacteriales|Chitinophagaceae	3.58563e-05	55	48	0.000630653	0.00959528
Bacteria|Firmicutes|Clostridia|Clostridiales|Lachnospiraceae|Butyrivibrio	4.08108e-05	55	53	0.000241866	0.0079957
Bacteria|Planctomycetes|Planctomycetia|Planctomycetales|Planctomycetaceae	4.26717e-05	55	54	0.00265957	0.0266489
Bacteria|Firmicutes|Negativicutes|Selenomonadales|Veillonellaceae|Megasphaera	4.28228e-05	55	43	2.06674e-06	0.000320431
Bacteria|Firmicutes|Bacilli|Lactobacillales|Lactobacillaceae|Lactobacillus	4.84579e-05	55	54	0.000579566	0.00936653
Bacteria|Firmicutes	4.87177e-05	55	55	0.00370028	0.0331043
Bacteria|Firmicutes|Bacilli|Lactobacillales	6.17131e-05	55	55	0.00194307	0.0221245
Bacteria|Candidatus_Saccharibacteria	6.38076e-05	55	52	5.29303e-06	0.000441968
Bacteria|Firmicutes|Bacilli	9.92869e-05	55	54	3.19792e-06	0.000320431
